# Supplementary material for: Hypoxia‐inducible factor 1A inhibition overcomes castration resistance of prostate tumors
Source: EMBO Mol Med. 2023 Apr 18;15(6):e17209. doi: 10.15252/emmm.202217209 (PMC10245031; doi:10.15252/emmm.202217209)
Supplement: Supplementary file 3 — Dataset EV1 [file EMMM-15-e17209-s001.xlsx]

## Sheet: Dataset EV1
gene name	p val	avg log2FC	pct.1	pct.2	p val adj	Gene regulation
Cp	1.547E-34	2.23	0.595	0.343	3.30E-30	Up
Cxcl5	1.87E-60	2.18	0.693	0.324	3.99E-56	Up
S100a9	9.03E-41	2.12	0.388	0.101	1.92E-36	Up
S100a8	1.24E-32	1.91	0.344	0.096	2.64E-28	Up
Gm27187	1.63E-208	1.72	0.824	0.000	3.47E-204	Up
Fam25c	4.75E-56	1.70	0.690	0.412	1.0E-51	Up
Cxcl2	1.07E-40	1.57	0.707	0.401	2.28E-36	Up
Car2	2.94E-63	1.56	0.919	0.703	6.26E-59	Up
Reg3b	2.53E-05	1.31	0.055	0.118	5.40E-01	Up
Wfdc18	3.49E-17	1.30	0.803	0.624	7.44E-13	Up
Ccl20	1.23E-15	1.28	0.127	0.019	2.62E-11	Up
Tfcp2l1	5.74E-23	1.17	0.792	0.784	1.22E-18	Up
Rgs5	4.51E-19	1.13	0.123	0.008	9.61E-15	Up
Car8	2.94E-63	1.12	0.679	0.375	6.27E-59	Up
Klk1b26	1.33E-11	1.06	0.104	0.021	2.84E-07	Up
Lcn2	9.18E-12	1.06	0.723	0.592	1.96E-07	Up
Pde4d	3.91E-42	1.03	0.612	0.378	8.34E-38	Up
Mgst1	2.66E-56	1.01	0.872	0.700	5.67E-52	Up
Clca3a2	7.44E-26	1.01	0.273	0.075	1.59E-21	Up
Sprr1a	8.23E-12	0.97	0.655	0.554	1.76E-07	Up
Cxcl1	5.79E-16	0.97	0.274	0.120	1.23E-11	Up
Atp1b1	1.20E-47	0.97	0.966	0.914	2.57E-43	Up
Ly6d	2.78E-13	0.96	0.584	0.443	5.92E-09	Up
Ltf	2.20E-07	0.95	0.406	0.298	4.69E-03	Up
Il1b	8.60E-26	0.90	0.352	0.126	1.83E-21	Up
Gabrp	4.40E-33	0.87	0.385	0.140	9.39E-29	Up
Cebpb	3.20E-30	0.86	0.832	0.692	6.82E-26	Up
Tnip3	1.13E-14	0.84	0.477	0.320	2.41E-10	Up
Pik3r1	2.44E-22	0.84	0.693	0.616	5.19E-18	Up
Ctsl	1.26E-22	0.84	0.895	0.840	2.68E-18	Up
Tm4sf1	1.40E-14	0.83	0.286	0.133	2.99E-10	Up
Cxcl15	7.62E-17	0.82	0.622	0.453	1.63E-12	Up
Car12	2.42E-32	0.81	0.409	0.157	5.17E-28	Up
Cd164	2.43E-38	0.80	0.904	0.843	5.19E-34	Up
Rtn4	1.23E-49	0.78	0.874	0.773	2.63E-45	Up
Sorbs2	3.69E-15	0.77	0.769	0.722	7.87E-11	Up
Runx1	1.15E-36	0.76	0.852	0.750	2.45E-32	Up
Dapl1	1.27E-36	0.76	0.344	0.090	2.71E-32	Up
Zfp36	9.50E-15	0.75	0.850	0.807	2.03E-10	Up
Nfib	3.08E-43	0.75	0.920	0.860	6.56E-39	Up
Nme7	2.87E-16	0.75	0.641	0.565	6.11E-12	Up
Hspa1b	3.75E-19	0.75	0.798	0.637	7.99E-15	Up
Pbx1	9.95E-43	0.75	0.857	0.744	2.12E-38	Up
Palmd	1.47E-51	0.75	0.533	0.207	3.14E-47	Up
Fxyd2	1.06E-20	0.74	0.202	0.047	2.26E-16	Up
Hes1	5.93E-16	0.74	0.841	0.795	1.26E-11	Up
Hp	3.08E-14	0.73	0.232	0.092	6.58E-10	Up
Rdh10	1.76E-29	0.73	0.621	0.405	3.75E-25	Up
Zfp36l1	6.13E-24	0.71	0.916	0.873	1.31E-19	Up
Lgr4	2.96E-35	0.71	0.736	0.614	6.31E-31	Up
Ccdc34	8.74E-32	0.71	0.740	0.628	1.86E-27	Up
Clec2d	2.31E-14	0.69	0.712	0.648	4.93E-10	Up
Car13	8.81E-47	0.68	0.529	0.239	1.88E-42	Up
Ctsb	8.57E-34	0.68	0.916	0.847	1.83E-29	Up
Nedd9	2.57E-27	0.67	0.556	0.356	5.48E-23	Up
Irf2bp2	3.98E-33	0.67	0.830	0.733	8.49E-29	Up
Scnn1b	1.74E-41	0.66	0.442	0.161	3.71E-37	Up
Thbs1	1.17E-14	0.66	0.782	0.624	2.49E-10	Up
Cd44	1.56E-11	0.66	0.775	0.679	3.33E-07	Up
Acadl	3.10E-35	0.66	0.832	0.746	6.62E-31	Up
Tax1bp1	1.77E-21	0.65	0.943	0.886	3.78E-17	Up
Picalm	1.64E-29	0.64	0.768	0.654	3.50E-25	Up
Slpi	6.86E-18	0.64	0.209	0.063	1.46E-13	Up
Bhlhe40	2.77E-14	0.64	0.668	0.592	5.91E-10	Up
Slc5a8	7.60E-09	0.64	0.345	0.242	1.62E-04	Up
Plat	5.99E-07	0.64	0.566	0.450	1.28E-02	Up
Dclk1	1.58E-47	0.64	0.369	0.068	3.38E-43	Up
Srgn	2.53E-2	0.63	0.504	0.475	1.00E+00	Up
Ccn1	4.00E-4	0.63	0.697	0.679	1.00E+00	Up
Dusp6	1.18E-16	0.63	0.570	0.399	2.52E-12	Up
Arl4c	3.13E-24	0.62	0.552	0.368	6.67E-20	Up
Mcl1	4.59E-31	0.62	0.901	0.817	9.78E-27	Up
Mal2	1.77E-34	0.62	0.722	0.568	3.78E-30	Up
Ffar4	9.92E-23	0.61	0.421	0.209	2.12E-18	Up
Mfsd4a	3.30E-19	0.61	0.725	0.627	7.05E-15	Up
Slc40a1	2.54E-17	0.61	0.638	0.508	5.41E-13	Up
H3f3b	3.83E-43	0.60	0.992	0.982	8.17E-39	Up
Fos	7.68E-10	0.59	0.904	0.851	1.64E-05	Up
Cldn10	1.11E-12	0.59	0.622	0.475	2.36E-08	Up
Rgs4	2.25E-18	0.58	0.175	0.037	4.80E-14	Up
Cxcl3	3.09E-18	0.58	0.204	0.055	6.59E-14	Up
Mbnl1	5.59E-30	0.58	0.740	0.602	1.19E-25	Up
Plet1	3.98E-23	0.58	0.859	0.776	8.48E-19	Up
Tra2a	5.78E-31	0.58	0.867	0.763	1.23E-26	Up
Tgfb2	3.58E-37	0.58	0.355	0.094	7.62E-33	Up
Gstt1	1.71E-29	0.57	0.537	0.313	3.65E-25	Up
Foxq1	3.11E-11	0.57	0.753	0.666	6.63E-07	Up
Ctnnb1	1.78E-43	0.57	0.958	0.899	3.80E-39	Up
Gadd45a	1.58E-10	0.56	0.648	0.585	3.36E-06	Up
Rpl7	6.00E-35	0.56	0.981	0.945	1.28E-30	Up
Insig2	1.38E-22	0.56	0.690	0.590	2.95E-18	Up
Cpd	2.12E-21	0.56	0.803	0.685	4.52E-17	Up
Ppp1cb	2.12E-36	0.56	0.910	0.825	4.53E-32	Up
Atp2b1	1.45E-27	0.55	0.798	0.715	3.10E-23	Up
Cebpd	3.85E-07	0.55	0.586	0.527	8.21E-03	Up
Nav2	7.61E-20	0.55	0.617	0.483	1.62E-15	Up
Anxa5	1.19E-27	0.55	0.863	0.773	2.54E-23	Up
Dynll1	5.30E-29	0.55	0.942	0.893	1.13E-24	Up
Atp10b	4.66E-26	0.55	0.747	0.583	9.94E-22	Up
Dapk1	9.91E-30	0.55	0.631	0.469	2.11E-25	Up
Ptgs2	4.63E-14	0.54	0.218	0.079	9.86E-10	Up
Trf	7.21E-07	0.54	0.148	0.071	1.54E-02	Up
Klk1b9	2.88E-13	0.53	0.124	0.026	6.15E-09	Up
Rpl36a	2.41E-26	0.53	0.949	0.912	5.13E-22	Up
Rpl5	1.70E-30	0.53	0.962	0.943	3.62E-26	Up
Ahr	8.94E-20	0.53	0.693	0.572	1.91E-15	Up
G0s2	1.91E-17	0.53	0.180	0.044	4.07E-13	Up
Rbm3	7.78E-34	0.51	0.893	0.830	1.66E-29	Up
Tgif1	4.28E-21	0.51	0.839	0.729	9.13E-17	Up
Jmjd1c	2.40E-17	0.51	0.820	0.762	5.11E-13	Up
Rps15a	1.36E-22	0.51	0.977	0.969	2.90E-18	Up
Ndufa4	5.61E-34	0.51	0.949	0.902	1.20E-29	Up
S100a1	1.43E-07	0.51	0.826	0.796	3.05E-03	Up
H3f3a	2.19E-37	0.50	0.968	0.947	4.67E-33	Up
Sms	1.36E-13	0.50	0.567	0.498	2.89E-09	Up
Rps4x	3.08E-22	0.50	0.973	0.937	6.57E-18	Up
Cd14	1.21E-20	0.50	0.701	0.536	2.58E-16	Up
Ehf	3.38E-18	0.50	0.928	0.892	7.20E-14	Up
Emp1	3.97E-08	0.49	0.425	0.323	8.47E-04	Up
Rpl30	9.52E-25	0.49	0.985	0.956	2.03E-20	Up
Abcc3	1.92E-23	0.49	0.660	0.510	4.09E-19	Up
Chka	2.52E-07	0.49	0.877	0.821	5.38E-03	Up
Ramp1	1.61E-18	0.49	0.609	0.462	3.44E-14	Up
Skil	2.25E-14	0.49	0.778	0.700	4.79E-10	Up
Ube2d3	2.43E-27	0.49	0.944	0.876	5.19E-23	Up
Slc4a7	1.13E-05	0.49	0.765	0.770	2.40E-01	Up
Phf3	9.96E-19	0.49	0.761	0.713	2.12E-14	Up
Atp13a3	9.19E-15	0.48	0.664	0.596	1.96E-10	Up
Cd200r3	1.16E-21	0.48	0.368	0.178	2.47E-17	Up
Cytip	1.01E-24	0.48	0.411	0.207	2.14E-20	Up
Aopep	6.06E-19	0.48	0.722	0.633	1.29E-14	Up
Arg1	3.12E-15	0.48	0.549	0.395	6.65E-11	Up
Rpl27a	1.36E-23	0.48	0.991	0.973	2.90E-19	Up
Phactr1	2.02E-20	0.48	0.256	0.088	4.31E-16	Up
Naca	1.23E-33	0.48	0.966	0.921	2.62E-29	Up
Pfkfb3	3.57E-13	0.47	0.346	0.209	7.61E-09	Up
Marcks	3.86E-28	0.47	0.688	0.501	8.23E-24	Up
Pdlim5	1.38E-21	0.47	0.765	0.642	2.95E-17	Up
Iqgap1	1.47E-22	0.47	0.898	0.814	3.14E-18	Up
Rbis	2.15E-24	0.47	0.793	0.739	4.59E-20	Up
Elovl7	1.60E-17	0.47	0.640	0.547	3.41E-13	Up
Cxadr	4.90E-12	0.47	0.799	0.744	1.04E-07	Up
Gclc	4.20E-09	0.47	0.419	0.338	8.96E-05	Up
Plcb4	4.48E-13	0.46	0.471	0.365	9.56E-09	Up
Med13	2.00E-18	0.46	0.680	0.620	4.26E-14	Up
Rps13	9.70E-22	0.46	0.976	0.964	2.07E-17	Up
Hspe1	5.39E-25	0.46	0.872	0.808	1.15E-20	Up
Errfi1	4.09E-09	0.46	0.862	0.824	8.73E-05	Up
Npm1	3.16E-27	0.45	0.934	0.867	6.75E-23	Up
Gm20186	2.76E-10	0.45	0.409	0.289	5.89E-06	Up
Cyp2f2	5.17E-13	0.45	0.824	0.702	1.10E-08	Up
Klf6	1.97E-06	0.45	0.924	0.889	4.20E-02	Up
Tgoln1	1.20E-08	0.45	0.832	0.808	2.56E-04	Up
Tacc2	3.04E-16	0.45	0.754	0.681	6.48E-12	Up
Nfkbiz	8.64E-09	0.45	0.556	0.477	1.84E-04	Up
Btf3	8.08E-26	0.45	0.931	0.880	1.72E-21	Up
Trps1	9.14E-21	0.45	0.599	0.476	1.95E-16	Up
Sec62	1.36E-24	0.45	0.914	0.836	2.91E-20	Up
Hif1a	2.08E-14	0.45	0.688	0.642	4.43E-10	Up
Slc25a3	3.47E-34	0.44	0.956	0.886	7.40E-30	Up
Ndel1	4.63E-13	0.44	0.674	0.622	9.87E-09	Up
Rpl39	4.59E-20	0.44	0.982	0.969	9.78E-16	Up
Actg1	4.76E-18	0.44	0.994	0.988	1.02E-13	Up
Rps20	1.43E-21	0.44	0.985	0.973	3.05E-17	Up
Cnih4	1.33E-22	0.44	0.701	0.606	2.83E-18	Up
Coq10b	2.67E-15	0.44	0.683	0.599	5.68E-11	Up
Alcam	1.31E-15	0.44	0.869	0.795	2.79E-11	Up
Fxyd5	3.98E-07	0.44	0.194	0.108	8.49E-03	Up
Frk	1.36E-17	0.44	0.626	0.498	2.91E-13	Up
H2afz	3.08E-21	0.44	0.905	0.848	6.57E-17	Up
Tomm20	1.10E-25	0.44	0.867	0.793	2.36E-21	Up
Xbp1	1.05E-17	0.44	0.867	0.806	2.24E-13	Up
Macc1	9.69E-16	0.44	0.567	0.468	2.07E-11	Up
Rpl17	7.02E-18	0.43	0.982	0.963	1.50E-13	Up
Gas5	2.27E-17	0.43	0.918	0.877	4.84E-13	Up
Cfh	8.57E-13	0.43	0.331	0.190	1.83E-08	Up
Cd200r2	9.69E-29	0.43	0.319	0.096	2.07E-24	Up
Colgalt1	1.65E-18	0.43	0.674	0.596	3.53E-14	Up
Tyrobp	1.07E-09	0.43	0.198	0.092	2.29E-05	Up
Itga6	4.60E-11	0.43	0.751	0.694	9.82E-07	Up
Resf1	2.34E-10	0.43	0.648	0.610	5.00E-06	Up
Krt6a	3.90E-4	0.43	0.274	0.209	1.00E+00	Up
Ptma	6.13E-33	0.43	0.991	0.964	1.31E-28	Up
Egr1	1.35E-04	0.43	0.878	0.847	1.00E+00	Up
Krt18	1.45E-17	0.42	0.990	0.975	3.09E-13	Up
Ppia	5.56E-28	0.42	0.982	0.967	1.19E-23	Up
Ogt	1.87E-20	0.42	0.689	0.580	4.00E-16	Up
Cd9	2.42E-22	0.42	0.954	0.882	5.15E-18	Up
Sfpq	4.65E-22	0.42	0.909	0.821	9.91E-18	Up
Rps23	2.79E-19	0.42	0.984	0.970	5.95E-15	Up
Hdc	1.46E-07	0.42	0.103	0.036	3.11E-03	Up
Spp1	1.78E-12	0.42	0.110	0.021	3.79E-08	Up
Celf1	2.76E-18	0.42	0.731	0.657	5.89E-14	Up
Fxyd6	9.40E-23	0.42	0.316	0.120	2.00E-18	Up
Taok1	7.79E-20	0.42	0.721	0.605	1.66E-15	Up
Srsf7	1.87E-23	0.42	0.848	0.758	3.98E-19	Up
Ell2	5.35E-11	0.42	0.674	0.602	1.14E-06	Up
Naa50	1.17E-21	0.41	0.739	0.665	2.49E-17	Up
Neat1	5.37E-11	0.41	0.935	0.896	1.14E-06	Up
Creb5	1.42E-08	0.41	0.266	0.164	3.03E-04	Up
Ugt2b34	1.55E-06	0.41	0.124	0.056	3.31E-02	Up
Fubp1	1.20E-15	0.41	0.761	0.720	2.56E-11	Up
Ndrg1	2.07E-08	0.41	0.416	0.306	4.42E-04	Up
Hspa1a	1.75E-07	0.41	0.654	0.569	3.74E-03	Up
Rap1gap2	1.32E-18	0.41	0.443	0.276	2.82E-14	Up
Vmp1	1.79E-15	0.41	0.918	0.863	3.82E-11	Up
Net1	1.70E-11	0.41	0.683	0.595	3.63E-07	Up
Atp5g2	2.46E-23	0.41	0.911	0.862	5.25E-19	Up
Il1r2	3.84E-10	0.41	0.154	0.057	8.18E-06	Up
Sh3bgrl	2.58E-23	0.41	0.687	0.587	5.50E-19	Up
Enc1	7.26E-13	0.41	0.528	0.409	1.55E-08	Up
Prss23	1.62E-15	0.41	0.509	0.375	3.46E-11	Up
Ndufa6	4.02E-22	0.41	0.892	0.845	8.57E-18	Up
Raph1	2.49E-13	0.41	0.669	0.596	5.30E-09	Up
Eif1	6.02E-25	0.41	0.985	0.967	1.28E-20	Up
Iffo2	6.30E-14	0.40	0.402	0.267	1.34E-09	Up
Tsc22d2	7.78E-08	0.40	0.820	0.758	1.66E-03	Up
Rps6	1.88E-16	0.40	0.972	0.932	4.00E-12	Up
Dhrs4	1.36E-15	0.40	0.680	0.621	2.89E-11	Up
Map3k1	3.07E-13	0.40	0.598	0.518	6.54E-09	Up
Atp2a3	3.64E-06	0.40	0.477	0.395	7.75E-02	Up
Exoc4	1.10E-17	0.40	0.737	0.648	2.34E-13	Up
Nfkbia	1.35E-06	0.40	0.741	0.689	2.88E-02	Up
Ywhaq	1.93E-23	0.40	0.863	0.778	4.11E-19	Up
Stub1	8.30E-27	-0.40	0.570	0.772	1.77E-22	Down
Ace	3.99E-26	-0.40	0.235	0.492	8.50E-22	Down
Kdm6b	9.13E-23	-0.41	0.439	0.685	1.95E-18	Down
Uqcrc1	1.83E-34	-0.41	0.391	0.650	3.91E-30	Down
Cyb5r3	4.34E-18	-0.41	0.590	0.737	9.24E-14	Down
H2-D1	3.00E-04	-0.41	0.966	0.953	1.00E+00	Down
Serpine2	2.29E-09	-0.41	0.074	0.172	4.88E-05	Down
Ubd	9.60E-10	-0.41	0.136	0.259	2.05E-05	Down
Cldn7	5.05E-15	-0.41	0.924	0.911	1.08E-10	Down
Slc25a30	2.60E-21	-0.41	0.286	0.523	5.54E-17	Down
Rplp2	1.33E-24	-0.41	0.966	0.975	2.83E-20	Down
Aldh1a1	2.31E-52	-0.41	0.076	0.416	4.92E-48	Down
Ndufv3	2.83E-16	-0.41	0.702	0.803	6.04E-12	Down
Atp5h	1.41E-21	-0.42	0.874	0.899	3.00E-17	Down
Ano1	3.83E-21	-0.42	0.595	0.777	8.16E-17	Down
H2-K1	7.72E-4	-0.42	0.985	0.967	1.00E+00	Down
Vars	3.27E-23	-0.42	0.614	0.781	6.97E-19	Down
Plec	3.02E-17	-0.42	0.574	0.737	6.43E-13	Down
Noxo1	1.75E-17	-0.43	0.330	0.516	3.73E-13	Down
Irf7	1.45E-14	-0.43	0.352	0.532	3.10E-10	Down
Ncoa4	5.22E-15	-0.43	0.471	0.658	1.11E-10	Down
Asrgl1	1.18E-24	-0.43	0.091	0.295	2.51E-20	Down
Eef2	7.25E-31	-0.43	0.942	0.930	1.55E-26	Down
Park7	2.74E-22	-0.43	0.770	0.848	5.85E-18	Down
Capns1	1.66E-23	-0.43	0.777	0.848	3.54E-19	Down
Ube2m	2.99E-41	-0.44	0.385	0.677	6.38E-37	Down
Mapk3	3.56E-29	-0.44	0.518	0.744	7.58E-25	Down
Rabac1	1.30E-21	-0.44	0.772	0.833	2.77E-17	Down
Rex1bd	7.01E-28	-0.44	0.473	0.702	1.49E-23	Down
Ptges	1.52E-31	-0.44	0.312	0.620	3.24E-27	Down
Msln	1.02E-09	-0.44	0.034	0.115	2.17E-05	Down
Tcn2	6.07E-22	-0.45	0.567	0.740	1.29E-17	Down
Ly6e	4.56E-22	-0.45	0.984	0.985	9.72E-18	Down
Sh3bgrl3	4.02E-10	-0.45	0.825	0.863	8.58E-06	Down
Ezr	7.89E-15	-0.45	0.874	0.910	1.68E-10	Down
Gstm5	6.51E-06	-0.45	0.294	0.405	1.39E-01	Down
Pigr	5.23E-10	-0.45	0.937	0.944	1.11E-05	Down
Bmyc	4.00E-23	-0.45	0.376	0.606	8.54E-19	Down
Gapdh	1.29E-15	-0.46	0.915	0.921	2.75E-11	Down
B4galnt2	4.16E-47	-0.46	0.090	0.408	8.88E-43	Down
Dnase1l2	7.93E-81	-0.46	0.023	0.430	1.69E-76	Down
Ctse	6.53E-28	-0.46	0.079	0.300	1.39E-23	Down
Fxyd4	1.16E-06	-0.46	0.154	0.254	2.48E-02	Down
Tjp3	8.30E-22	-0.46	0.451	0.653	1.77E-17	Down
Calr	3.13E-20	-0.46	0.897	0.926	6.68E-16	Down
Crip1	5.68E-15	-0.46	0.203	0.387	1.21E-10	Down
Bmpr1b	1.50E-54	-0.47	0.057	0.383	3.19E-50	Down
B4galt1	5.31E-28	-0.47	0.458	0.700	1.13E-23	Down
Smco4	2.95E-16	-0.47	0.628	0.752	6.29E-12	Down
Apof	3.11E-47	-0.47	0.080	0.390	6.62E-43	Down
Krt7	4.66E-11	-0.47	0.680	0.763	9.94E-07	Down
Klf5	4.32E-19	-0.48	0.753	0.850	9.21E-15	Down
Abhd12	8.91E-26	-0.48	0.467	0.703	1.90E-21	Down
Sprr2a3	8.55E-4	-0.48	0.287	0.369	1.00E+00	Down
Fkbp2	3.10E-33	-0.49	0.642	0.818	6.60E-29	Down
Nucb1	1.98E-25	-0.49	0.727	0.814	4.23E-21	Down
Ifitm2	2.88E-18	-0.50	0.651	0.763	6.14E-14	Down
Zbtb16	5.77E-83	-0.50	0.028	0.453	1.23E-78	Down
Rps18	4.51E-25	-0.50	0.940	0.964	9.63E-21	Down
Timp4	7.68E-62	-0.50	0.044	0.393	1.64E-57	Down
Papss2	4.38E-27	-0.50	0.093	0.309	9.34E-23	Down
Dnm2	2.76E-34	-0.50	0.497	0.755	5.89E-30	Down
Nans	5.58E-27	-0.51	0.603	0.772	1.19E-22	Down
Rplp1	8.15E-27	-0.51	0.992	0.984	1.74E-22	Down
Gsn	1.14E-13	-0.51	0.681	0.804	2.42E-09	Down
Grn	8.06E-21	-0.52	0.708	0.824	1.72E-16	Down
Apoe	6.44E-05	-0.52	0.353	0.473	1.00E+00	Down
Slc39a4	2.64E-05	-0.53	0.519	0.554	5.62E-01	Down
Ivns1abp	2.70E-26	-0.54	0.699	0.843	5.75E-22	Down
Hexa	2.58E-33	-0.54	0.445	0.676	5.49E-29	Down
Por	4.68E-24	-0.55	0.756	0.841	9.98E-20	Down
Abo	3.26E-49	-0.55	0.000	0.245	6.96E-45	Down
Jchain	5.62E-05	-0.56	0.207	0.135	1.00E+00	Down
Svs4	3.98E-06	-0.56	0.395	0.518	8.48E-02	Down
Krt19	4.39E-21	-0.56	0.968	0.981	9.36E-17	Down
Gprc5a	5.17E-17	-0.57	0.546	0.731	1.10E-12	Down
Cox4i1	1.32E-40	-0.57	0.912	0.945	2.81E-36	Down
Gpx3	1.48E-22	-0.57	0.049	0.223	3.15E-18	Down
Tmem176a	6.72E-07	-0.57	0.747	0.747	1.43E-02	Down
Oit1	5.79E-32	-0.57	0.391	0.679	1.23E-27	Down
Pgls	5.70E-43	-0.58	0.487	0.748	1.22E-38	Down
Polr2f	4.17E-41	-0.59	0.575	0.774	8.89E-37	Down
Pdlim2	4.85E-94	-0.59	0.046	0.527	1.03E-89	Down
Rpl18a	1.69E-35	-0.59	0.938	0.969	3.60E-31	Down
Rpl28	1.36E-40	-0.59	0.948	0.975	2.89E-36	Down
Ctsd	5.73E-27	-0.59	0.886	0.904	1.22E-22	Down
Azgp1	9.61E-38	-0.59	0.085	0.350	2.05E-33	Down
Ly6a	8.36E-17	-0.62	0.816	0.874	1.78E-12	Down
Lrg1	2.00E-08	-0.62	0.501	0.614	4.27E-04	Down
Gne	9.44E-23	-0.62	0.501	0.696	2.01E-18	Down
Cst3	1.88E-29	-0.63	0.763	0.841	4.01E-25	Down
Isg15	8.17E-12	-0.63	0.260	0.432	1.74E-07	Down
Ucp2	2.56E-40	-0.63	0.519	0.750	5.46E-36	Down
Svs2	3.51E-50	-0.63	0.069	0.390	7.49E-46	Down
Cd74	1.51E-2	-0.64	0.310	0.382	1.00E+00	Down
Wfdc3	1.74E-08	-0.65	0.037	0.112	3.70E-04	Down
Wnt4	7.08E-28	-0.65	0.374	0.602	1.51E-23	Down
Tmsb10	1.29E-13	-0.66	0.590	0.724	2.76E-09	Down
Atp1a1	2.61E-37	-0.66	0.849	0.922	5.58E-33	Down
Rnase1	2.80E-4	-0.67	0.071	0.126	1.00E+00	Down
Svs6	3.90E-58	-0.69	0.004	0.294	8.31E-54	Down
Suco	1.04E-38	-0.69	0.641	0.824	2.21E-34	Down
Pgap2	2.50E-24	-0.70	0.626	0.765	5.34E-20	Down
Gpx4	2.15E-45	-0.70	0.827	0.892	4.59E-41	Down
Rpl41	2.11E-65	-0.71	0.987	0.995	4.50E-61	Down
Lpcat4	3.20E-70	-0.71	0.266	0.677	6.81E-66	Down
Pate9	7.42E-21	-0.72	0.005	0.119	1.58E-16	Down
Tgm4	8.15E-41	-0.72	0.003	0.212	1.74E-36	Down
H2afj	3.22E-49	-0.72	0.786	0.896	6.88E-45	Down
Ptms	2.40E-57	-0.73	0.496	0.785	5.11E-53	Down
Rpl36	2.94E-55	-0.73	0.938	0.969	6.27E-51	Down
Stard10	6.88E-57	-0.74	0.484	0.777	1.47E-52	Down
Agr2	9.12E-04	-0.75	0.678	0.728	1.00E+00	Down
Fuca1	8.38E-45	-0.77	0.740	0.850	1.79E-40	Down
Arc	5.92E-29	-0.79	0.222	0.498	1.26E-24	Down
Psca	1.00E-07	-0.80	0.171	0.290	2.13E-03	Down
Rpl35	4.39E-58	-0.81	0.877	0.929	9.35E-54	Down
Gm49980	7.36E-43	-0.81	0.796	0.917	1.57E-38	Down
Rps15	7.73E-67	-0.82	0.916	0.940	1.65E-62	Down
Dcxr	2.85E-53	-0.82	0.552	0.804	6.08E-49	Down
Defb1	8.66E-14	-0.85	0.016	0.108	1.85E-09	Down
BB123696	4.98E-37	-0.86	0.005	0.200	1.06E-32	Down
Pbsn	3.26E-53	-0.88	0.006	0.279	6.95E-49	Down
Lgals3bp	6.56E-29	-0.91	0.541	0.722	1.40E-24	Down
Olfm4	4.0E-03	-0.94	0.082	0.126	1.00E+00	Down
Bsg	1.32E-54	-0.95	0.890	0.926	2.80E-50	Down
Fkbp5	2.36E-113	-0.95	0.126	0.684	5.04E-109	Down
Rgs2	2.08E-39	-0.96	0.240	0.558	4.43E-35	Down
B2m	5.66E-32	-0.96	0.957	0.979	1.21E-27	Down
Lypd8	4.88E-12	-0.99	0.049	0.157	1.04E-07	Down
Igkc	4.59E-05	-1.00	0.618	0.584	9.79E-01	Down
Mme	8.84E-59	-1.01	0.072	0.423	1.89E-54	Down
Muc19	8.08E-17	-1.05	0.148	0.320	1.72E-12	Down
Ftl1	5.53E-75	-1.08	0.935	0.963	1.18E-70	Down
Gm43305	1.24E-17	-1.12	0.722	0.834	2.64E-13	Down
Pglyrp1	5.63E-17	-1.12	0.704	0.754	1.20E-12	Down
Fxyd3	8.26E-70	-1.14	0.907	0.951	1.76E-65	Down
Ly6c1	4.97E-42	-1.36	0.343	0.627	1.06E-37	Down
Svs5	2.30E-71	-1.40	0.284	0.747	4.91E-67	Down
Mt2	4.54E-45	-1.42	0.321	0.657	9.69E-41	Down
9530053A07Rik	3.30E-63	-1.44	0.003	0.313	7.04E-59	Down
Cbr2	1.80E-64	-1.49	0.536	0.865	3.84E-60	Down
AY036118	4.20E-52	-1.50	0.982	0.989	8.95E-48	Down
Sbpl	3.63E-22	-1.50	0.005	0.126	7.75E-18	Down
Gm42418	1.96E-65	-1.50	1.000	1.000	4.17E-61	Down
Mt1	2.01E-53	-1.60	0.732	0.902	4.29E-49	Down
Gm26917	1.34E-16	-1.76	0.401	0.614	2.87E-12	Down
Hba-a1	2.21E-20	-1.96	0.003	0.111	4.70E-16	Down
Mmp7	6.37E-82	-2.09	0.251	0.732	1.36E-77	Down
Fcgbp	2.27E-32	-2.11	0.126	0.394	4.85E-28	Down
5430419D17Rik	6.14E-78	-2.18	0.000	0.369	1.31E-73	Down
Spink5	1.67E-46	-2.86	0.025	0.287	3.56E-42	Down
Hbb-bs	2.01E-43	-2.89	0.003	0.224	4.28E-39	Down
Tff3	1.12E-28	-3.36	0.018	0.189	2.39E-24	Down
Defb50	1.16E-70	-3.69	0.001	0.342	2.48E-66	Down
9530002B09Rik	1.68E-109	-4.05	0.003	0.495	3.58E-105	Down
Sbp	3.29E-185	-6.48	0.036	0.796	7.01E-181	Down
Spink1	4.08E-250	-7.47	0.011	0.921	8.70E-246	Down
Dataset EV1: List of DEGs in luminal-C cells of CTX Pten(i)pe-/- mice versus sham ones. Avg logFC: log fold-change of the average expression between the two groups. Positive values indicate that the gene is more highly expressed in the first group. Pct.1: percentage of cells where the gene is detected in the first group. Pct.2: percentage of cells where the gene is detected in the second group. P…
