# Supplementary material for: Hypoxia‐inducible factor 1A inhibition overcomes castration resistance of prostate tumors
Source: EMBO Mol Med. 2023 Apr 18;15(6):e17209. doi: 10.15252/emmm.202217209 (PMC10245031; doi:10.15252/emmm.202217209)
Supplement: Supplementary file 5 — Source Data for Figure 1 [file EMMM-15-e17209-s007.zip]

Archive with 25 entries (20 files):
- Fig1/
- Fig1/.DS_Store
- Fig1/1_A/
- Fig1/1_A/.DS_Store
- Fig1/1_A/CTX_control_AR 20x.tif
- Fig1/1_A/CTX_control_AR zoom.tif
- Fig1/1_A/CTX_pten_AR.tiff
- Fig1/1_A/CTX_pten_AR_zoom.tif
- Fig1/1_A/CTX_pten_HE.tiff
- Fig1/1_A/sham_control_AR.tif
- Fig1/1_A/sham_control_AR_zoom.tif
- Fig1/1_A/sham_pten_AR.tif
- Fig1/1_A/sham_pten_AR_zoom.tif
- Fig1/1_A/sham_pten_HE_20x.tif
- Fig1/1_B/
- Fig1/1_B/.DS_Store
- Fig1/1_B/histological_structures_1B.xlsx
- Fig1/1_I/
- Fig1/1_I/source_data_fig1_I_mdsc.xlsx
- Fig1/1_L/
- Fig1/1_L/.DS_Store
- Fig1/1_L/CTX_PTEN_tgm2_20x.tif
- Fig1/1_L/CTX_PTEN_tgm2_zoom.tif
- Fig1/1_L/sham_pten_tgm2_20x.tif
- Fig1/1_L/sham_pten_tgm2_20xzoom.tif
