# Supplementary material for: Hypoxia‐inducible factor 1A inhibition overcomes castration resistance of prostate tumors
Source: EMBO Mol Med. 2023 Apr 18;15(6):e17209. doi: 10.15252/emmm.202217209 (PMC10245031; doi:10.15252/emmm.202217209)
Supplement: Supplementary file 5 — Source Data for Figure 1 [file EMMM-15-e17209-s007.zip › Fig1/1_B/histological_structures_1B.xlsx]

## Sheet: Feuil1
	% normal glands							% PIN							% ADK
sham	18.2796	14.0187	12.2137	14.5038				64.5161	71.9626	60.3053	58.0153				17.2043	14.0187	27.4809	27.4809
CTX	20.7692	26.0504	17.2414	18.3486				60	54.6218	68.1034	67.8899				19.2308	19.3277	14.6552	13.7615
