# Supplementary material for: Hypoxia‐inducible factor 1A inhibition overcomes castration resistance of prostate tumors
Source: EMBO Mol Med. 2023 Apr 18;15(6):e17209. doi: 10.15252/emmm.202217209 (PMC10245031; doi:10.15252/emmm.202217209)
Supplement: Supplementary file 5 — Source Data for Figure 1 [file EMMM-15-e17209-s007.zip › Fig1/1_I/source_data_fig1_I_mdsc.xlsx]

## Sheet: Feuil1
% living MDSC
Pten(i)pe-/- 3S1	Pten(i)pe-/- 3C1
4.71	18.53
9.64	12.98
9.39	14.27
7.83	20.12
