# Supplementary material for: Hypoxia‐inducible factor 1A inhibition overcomes castration resistance of prostate tumors
Source: EMBO Mol Med. 2023 Apr 18;15(6):e17209. doi: 10.15252/emmm.202217209 (PMC10245031; doi:10.15252/emmm.202217209)
Supplement: Supplementary file 6 — Source Data for Figure 2 [file EMMM-15-e17209-s004.zip]

Archive with 54 entries (45 files):
- Fig 2/
- Fig 2/.DS_Store
- Fig 2/2_A/
- Fig 2/2_A/source_data_fig2_PW_3C1.xlsx
- Fig 2/2_B/
- Fig 2/2_B/2.HE_PTENHIF_tg_sham.tif
- Fig 2/2_B/3.HE_PTENHIF_tg_CTX.tif
- Fig 2/2_C/
- Fig 2/2_C/gland area_Pten_hif_3C1.xlsx
- Fig 2/2_E/
- Fig 2/2_E/PTENHIF_SHAM_CTX__trop2.tif
- Fig 2/2_E/PTENHIF_Tg_CTX__AR.tif
- Fig 2/2_E/PTENHIF_Tg_CTX__ARzoom.tif
- Fig 2/2_E/PTENHIF_Tg_CTX__trop2.tif
- Fig 2/2_E/PTENHIF_Tg_CTX__trop2_zoom.tif
- Fig 2/2_E/PTENHIF_Tg_SHAM__AR.tif
- Fig 2/2_E/PTENHIF_Tg_sham__AR_zoom.tif
- Fig 2/2_E/PTENHIF_Tg_sham__trop2_zoom.tif
- Fig 2/2_F/
- Fig 2/2_F/PTENHIF_CTX_24h.tif
- Fig 2/2_F/PTENHIF_CTX_48h.tif
- Fig 2/2_F/PTENHIF_CTX_72h.tif
- Fig 2/2_F/PTENHIF_sham_24h.tif
- Fig 2/2_F/PTEN_CTX_24h_HE.tif
- Fig 2/2_F/PTEN_CTX_48h_HE.tif
- Fig 2/2_F/PTEN_CTX_72h_HE.tif
- Fig 2/2_F/PTEN_sham_24h_HE.tif
- Fig 2/2_G/
- Fig 2/2_G/.DS_Store
- Fig 2/2_G/ptenhif_CTX_1D_CC3.tif
- Fig 2/2_G/ptenhif_CTX_1D_CC3_zoom.tif
- Fig 2/2_G/ptenhif_CTX_2D_CC3.tif
- Fig 2/2_G/ptenhif_CTX_2D_CC3_zoom.tif
- Fig 2/2_G/ptenhif_CTX_30D_CC3.tif
- Fig 2/2_G/ptenhif_CTX_30D_CC3zoom.tif
- Fig 2/2_G/ptenhif_CTX_3D_CC3.tif
- Fig 2/2_G/ptenhif_CTX_3D_CC3_zoomtif.tif
- Fig 2/2_G/ptenhif_SHAM_1D_CC3.tif
- Fig 2/2_G/ptenhif_SHAM_1D_CC3_zoom.tif
- Fig 2/2_G/PTEN_CTX_1D_CC3.tif
- Fig 2/2_G/PTEN_CTX_1D_zoomCC3.tif
- Fig 2/2_G/PTEN_CTX_2D_CC3.tif
- Fig 2/2_G/PTEN_CTX_2D_CC3_zoom.tif
- Fig 2/2_G/PTEN_CTX_30D_CC3.tif
- Fig 2/2_G/PTEN_CTX_30D_CC3_zoom.tif
- Fig 2/2_G/PTEN_CTX_3D_CC3.tif
- Fig 2/2_G/PTEN_CTX_3D_CC3_zoom.tif
- Fig 2/2_G/PTEN_sham_1D_CC3.tif
- Fig 2/2_G/PTEN_sham_1D_CC3_zoom.tif
- Fig 2/2_H/
- Fig 2/2_H/sourcedata_Fig2_CC3_ptenhif.xlsx
- Fig 2/2_H/source_data_PTEN_CC3_quantif.xlsx
- Fig 2/2_I/
- Fig 2/2_I/Fig 2I_source data.pdf
