# Supplementary material for: Hypoxia‐inducible factor 1A inhibition overcomes castration resistance of prostate tumors
Source: EMBO Mol Med. 2023 Apr 18;15(6):e17209. doi: 10.15252/emmm.202217209 (PMC10245031; doi:10.15252/emmm.202217209)
Supplement: Supplementary file 6 — Source Data for Figure 2 [file EMMM-15-e17209-s004.zip › Fig 2/2_A/source_data_fig2_PW_3C1.xlsx]

## Sheet: Feuil1
Cre0 3S1	Cre0 3C1	TG 3S1	TG 3C1
61	32	139	40
60	15	169	47
64	49	142	37
69	49	92	45
71	52	76	51
60		98	36
73		106	33
83		92
87		105
73		108
		105
		66
		78
		100
		110
		135
		110
		98
