# Supplementary material for: Hypoxia‐inducible factor 1A inhibition overcomes castration resistance of prostate tumors
Source: EMBO Mol Med. 2023 Apr 18;15(6):e17209. doi: 10.15252/emmm.202217209 (PMC10245031; doi:10.15252/emmm.202217209)
Supplement: Supplementary file 6 — Source Data for Figure 2 [file EMMM-15-e17209-s004.zip › Fig 2/2_C/gland area_Pten_hif_3C1.xlsx]

## Sheet: Feuil1
gland area	Figure 2C	gland area
control sham	control CTX	Pten sham	pten CTX
45994.4	4786.8	76359.4	6326.5
44322	7551.8	48162.8	6258.2
44172.9	12059	94640.7	6820.7
31765.3	5180.8	74231.9	13928.6
25304.4	5094.4	50275.6	7231.7
34837.5	8213.1	70744.1	7925
23475.6	9707.4	61787.3	7904.4
25164.9	5488.1	50717.3	9492.3
13591.2	12643.6	61738.6	5344.3
28358.8	4431.1	51950.5	4882.7
17150	8133	56460.3	5463
16015	6685.5	25793.6	4545
19996.6	7176.2	58285.5	11573.9
25825.9	5639.2	50821.6	7546.4
16741.1	10069.8	54267.4	4297
