# Supplementary material for: Hypoxia‐inducible factor 1A inhibition overcomes castration resistance of prostate tumors
Source: EMBO Mol Med. 2023 Apr 18;15(6):e17209. doi: 10.15252/emmm.202217209 (PMC10245031; doi:10.15252/emmm.202217209)
Supplement: Supplementary file 6 — Source Data for Figure 2 [file EMMM-15-e17209-s004.zip › Fig 2/2_H/sourcedata_Fig2_CC3_ptenhif.xlsx]

## Sheet: Feuil1
CC3 positive cells		Pten/Hif
Pten/Hif1a(i)pe-/- 3Sham D1	Pten/Hif1a(i)pe-/- CTX D1	Pten/Hif1a(i)pe-/- CTX D2	Pten/Hif1a(i)pe-/- CTX D3	Pten/Hif1a(i)pe-/- CTX D30
7.819	5.608	32.61	73.29	0.8
6.24	5.552	22.18	18.27	13.89
4.684	3.458	17.74	47.93	11.02
8.185	7.125	14.87	36.72	7.32
5.058	3.815	28.99	7.385	1.436
7.286	5.092	28.66	22.84	3.699
2.311	3.199	2.524	69.07	7.462
8.839	5.255	9.7	51.19	8.333
7.243	18.2	19.93	38.45	3.96
3.543	8.456	2.359	26.67	3.596
4.988	4.081	10.14	48.84	3.805
9.33	11.75	7.121	36.46	7.174
8.079	8.324	11.38	30.92	6.357
3.193	6.667	20.54	36.04	2.023
8.407	6.396	19.23	43.01	3.537
1.062		12.69	22.78	6.838
12.92		29.83	15.82	0.7808
11.32		18.53	6.246	1.519
6.877		14.94	8.197	0.5131
6.559		13.22	23.88	0.4416
		22.1	12.37	0.2457
		15.98	30.21	1.486
		9.795	24.16	0.9967
		19.73	21.07	11.03
		12.35	31.72	4.98
