# Supplementary material for: Hypoxia‐inducible factor 1A inhibition overcomes castration resistance of prostate tumors
Source: EMBO Mol Med. 2023 Apr 18;15(6):e17209. doi: 10.15252/emmm.202217209 (PMC10245031; doi:10.15252/emmm.202217209)
Supplement: Supplementary file 6 — Source Data for Figure 2 [file EMMM-15-e17209-s004.zip › Fig 2/2_H/source_data_PTEN_CC3_quantif.xlsx]

## Sheet: Feuil1
CC3 quantification
Pten(i)pe-/- sham	Pten(i)pe-/- 3CD1	Pten(i)pe-/- 3CD2	Pten(i)pe-/- 3CD3	Pten(i)pe-/- 3CD30
0.2717	1.601	3.546	0.3835	5.06
1.459	1.596	1.356	1.327	2.89
0.2707	5.135	0.4852	0.7384	2.29
1.068	1.415	1.378	1.321	1.16
0.643	5.568	0.0635	4.794	2.93
0.844	5.311	1.961	7.486	1.98
0.0364	3.88	1.008	3.296	7.85
0.7767	0.6897	7.257	1.73	0.9
4.686	6.818	7.471	0.6583	2.48
4.664	3.478	1.674	2.06	1
8.44	1.667	1.574	3.019	1.43
5.187	2.872	4.466	3.193	0.98
3.711	4.138	0.6749	0.5916	1.39
2.112	0.9286	1.582	4.49	0.55
4.772	1.172	1.382	1.095	1.36
3.022	1.045	2.098	5.392	1.47
0.732	6.693	9.925	1.422	0.37
7.799	2.823	1.855	1.69	1.38
7.557	2.926	8.892	0.6987	6.01
1.914	4.681	1.684	0.873	3.842
		10.32
		0.7901
		4.835
		1.186
		1.086
