# Supplementary material for: Hypoxia‐inducible factor 1A inhibition overcomes castration resistance of prostate tumors
Source: EMBO Mol Med. 2023 Apr 18;15(6):e17209. doi: 10.15252/emmm.202217209 (PMC10245031; doi:10.15252/emmm.202217209)
Supplement: Supplementary file 7 — Source Data for Figure 3 [file EMMM-15-e17209-s008.zip]

Archive with 18 entries (13 files):
- Fig 3/
- Fig 3/.DS_Store
- Fig 3/3_A/
- Fig 3/3_A/source_data_prost_weight_3C5.xlsx
- Fig 3/3_B/
- Fig 3/3_B/HE_PTENHIF_3S5.tif
- Fig 3/3_B/PTENHIF_3C5_HE.tif
- Fig 3/3_C/
- Fig 3/3_C/source data gland area hif 3C5.xlsx
- Fig 3/3_E/
- Fig 3/3_E/PTENHIF_3C5_ar.tif
- Fig 3/3_E/PTENHIF_3C5_ar_zoom.tif
- Fig 3/3_E/PTENHIF_3C5_trop2.tif
- Fig 3/3_E/PTENHIF_3C5_Trop2zoom.tif
- Fig 3/3_E/PTENHIF_3S5_Ar.tif
- Fig 3/3_E/PTENHIF_3S5_Ar_zoom.tif
- Fig 3/3_E/PTENHIF_3S5_trop2.tif
- Fig 3/3_E/PTENHIF_3S5_trop2_zoom.tif
