# Supplementary material for: Hypoxia‐inducible factor 1A inhibition overcomes castration resistance of prostate tumors
Source: EMBO Mol Med. 2023 Apr 18;15(6):e17209. doi: 10.15252/emmm.202217209 (PMC10245031; doi:10.15252/emmm.202217209)
Supplement: Supplementary file 7 — Source Data for Figure 3 [file EMMM-15-e17209-s008.zip › Fig 3/3_A/source_data_prost_weight_3C5.xlsx]

## Sheet: Feuil1
Prostate weight	PtenHif 3C5
Cre0 3S5	Cre0 3C5	TG 3S5	TG 3C5
83	25	171	39
55	31	126	43
87	45	157	44
73	39	162	48
72		115	51
66
82
82
80
