# Supplementary material for: Hypoxia‐inducible factor 1A inhibition overcomes castration resistance of prostate tumors
Source: EMBO Mol Med. 2023 Apr 18;15(6):e17209. doi: 10.15252/emmm.202217209 (PMC10245031; doi:10.15252/emmm.202217209)
Supplement: Supplementary file 7 — Source Data for Figure 3 [file EMMM-15-e17209-s008.zip › Fig 3/3_C/source data gland area hif 3C5.xlsx]

## Sheet: Feuil1
ptenhif	gland area
Cre0 3S5	Cre0 3C5	Tg 3S5	Tg 3C5
11970.5	5731.5	39511	16870.6
13825	2677.8	58591	9189.2
13002.5	6576.8	33793.9	12075.2
13577.2	1860.8	48655.5	7393.9
9192.7	3527.7	38001.1	13385.5
13960.3	3825.3	45009.3	7167.3
9925.1	2521.3	75764.6	4886.7
21535.9	3374.8	32149.7	7352
10093.6	2102.4	37310.6	6098.6
8609	4532.8	60160.7	4069.1
14426.3	1848.8	56180.6	31308.8
14565.9	1981	80396.3	11172.4
22172.8	1772.7	38134.7	16021.5
30628.5	4538.2	33554	22668.8
20647.7	2730	33539.4	13828.1
25842.2		108583
36026.6		52636.5
25552.5		61512.9
43434.5		70010.9
12334.3		87839
