# Supplementary material for: Hypoxia‐inducible factor 1A inhibition overcomes castration resistance of prostate tumors
Source: EMBO Mol Med. 2023 Apr 18;15(6):e17209. doi: 10.15252/emmm.202217209 (PMC10245031; doi:10.15252/emmm.202217209)
Supplement: Supplementary file 8 — Source Data for Figure 4 [file EMMM-15-e17209-s002.zip]

Archive with 15 entries (10 files):
- Fig 4/
- Fig 4/.DS_Store
- Fig 4/4_B/
- Fig 4/4_B/PTEN_3C1_Tg_100_HE - 2021-11-18 16.58.48.tif
- Fig 4/4_B/PTEN_4C1_Px+pimo_tg166_HE - 2022-02-08 18.41.21_2.tif
- Fig 4/4_B/PTEN_sham_vehicle_HE_20x.tif
- Fig 4/4_B/Px_sham_Tg173_4mo_HE.tif
- Fig 4/4_D/
- Fig 4/4_D/Fig4D_source data.pdf
- Fig 4/4_F/
- Fig 4/4_F/PTEN_CTX_Px_revers_expr.tif
- Fig 4/4_F/PTEN_CTX_veh_revers_expr.tif
- Fig 4/4_F/PTEN_sham_Px_revers_expr.tif
- Fig 4/4_H/
- Fig 4/4_H/source_data_gland_score_PTEN_reverseal.xlsx
