# Supplementary material for: Hypoxia‐inducible factor 1A inhibition overcomes castration resistance of prostate tumors
Source: EMBO Mol Med. 2023 Apr 18;15(6):e17209. doi: 10.15252/emmm.202217209 (PMC10245031; doi:10.15252/emmm.202217209)
Supplement: Supplementary file 8 — Source Data for Figure 4 [file EMMM-15-e17209-s002.zip › Fig 4/4_H/source_data_gland_score_PTEN_reverseal.xlsx]

## Sheet: Feuil1
	Normal				PIN				ADK
Ptenpe-/- 3C1 + 2w V	8.84956	11.8644	8.33333		76.1062	66.9492	75.8333		15.0442	21.1864	15.8333
Ptenpe-/- 3S1 + 2w Px	31.5152	23.3645			61.8182	55.1402			6.66667	21.4953
Ptenpe-/- 3C1 + 2w Px	34.1667	39.7849	76.9231	63.3333	64.1667	59.6774	23.0769	36.6667	1.66667	0.537634	0	0
